# Supplementary material for: Cross-Participant EEG-Based Assessment of Cognitive Workload Using Multi-Path Convolutional Recurrent Neural Networks
Source: Sensors (Basel). 2018 Apr 26;18(5):1339. doi: 10.3390/s18051339 (PMC5982227; doi:10.3390/s18051339)
Supplement: Supplementary file 1 [file sensors-18-01339-s001.zip]

Archive with 7 entries (7 files):
- Supplementary Materials/2L-LSTM.pdf
- Supplementary Materials/ANN.pdf
- Supplementary Materials/BDLSTM.pdf
- Supplementary Materials/BDRLSTM.pdf
- Supplementary Materials/CNN.pdf
- Supplementary Materials/LSTM.pdf
- Supplementary Materials/MPCRNN3.pdf
